# Supplementary material for: Role of Ultrasound and Fetal MRI in the Prenatal Assessment of Congenital Cytomegalovirus Infection: A Systematic Review
Source: J Clin Med. 2026 May 9;15(10):3645. doi: 10.3390/jcm15103645 (PMC13207999; doi:10.3390/jcm15103645)
Supplement: Supplementary file 1 [file jcm-15-03645-s001.zip]

Archive with 2 entries (2 files):
- jcm-4171546-supplementary-S1.pdf
- jcm-4171546-Table S1.pdf
